# Supplementary material for: Exploring the Tumor-Suppressing Potential of PSCA in Pancreatic Ductal Adenocarcinoma
Source: Cancers (Basel). 2023 Oct 10;15(20):4917. doi: 10.3390/cancers15204917 (PMC10605218; doi:10.3390/cancers15204917)
Supplement: Supplementary file 1 [file cancers-15-04917-s001.zip]

Archive with 2 entries (2 files):
- cancers-2616817-supplementary.pdf
- cancers-2616817-The original western blot figures.pdf
